# Supplementary material for: Historical Wines of Portugal: The Classification, Consumer Associations and Marketing Implications
Source: Foods. 2021 Apr 29;10(5):979. doi: 10.3390/foods10050979 (PMC8146683; doi:10.3390/foods10050979)
Supplement: Supplementary file 1 [file foods-10-00979-s001.zip]

Archive with 1 entries (1 files):
- foods-1138116-supplementary.pdf
